# Supplementary material for: Factors associated with response to patient-reported outcome measures: a systematic review of systematic and scoping reviews, and meta-analyses
Source: Qual Life Res. 2026 Jun 22;35(8):213. doi: 10.1007/s11136-026-04314-9 (PMC13287233; doi:10.1007/s11136-026-04314-9)
Supplement: Supplementary file 5 — (XLSX 29 KB) [file 11136_2026_4314_MOESM5_ESM.xlsx]

## Sheet: Blad1
Appendix 4. Overview of factors and effect estimates extracted from individual studies included in the systematic reviews and used in the meta-analysis
Author	Year	PMID	Factor	Level	Reference	OR	Lower limit	Upper limit	p_value	SE	Outcome	n		Description of variables
Borosound	2014	23454601	computer experience	high	low	3.77	1.2	11.91	0.02		2 or more log-ins	162		Author	First author of the included study
Borosound	2014	23454601	computer experience	medium	low	3.09	0.91	10.49	0.07		2 or more log-ins	162		Year	Year of publication
Borosound	2014	23454601	comorbidities	no	yes	2.1	1.02	4.34	0.045		2 or more log-ins	162		PMID	PubMed Identifier
Borosound	2014	23454601	diagnosis	prostate cancer	breast canncer	1.45	0.65	3.23	0.36		2 or more log-ins	162		Factor	Characteristic included in the meta-analysis
Borosound	2014	23454601	age	>=50	<50	1.75	0.74	4.13	0.2		2 or more log-ins	162		Level	Comparison level of the characteristic
Judson	2013	23733753	age	higher	lower	1.01			0.029		associated with Patient Online reporting Compliance	286		Reference	Reference level of the characteristic
Judson	2013	23733753	sex	male	female	1.31			0.001		associated with Patient Online reporting Compliance	286		OR	Effect estimate for the association with PROM response
Judson	2013	23733753	race	white	non-white	1.38			0.001		associated with Patient Online reporting Compliance	286		Lower limit	Lower bound of the 95% confidence interval for the OR
Judson	2013	23733753	education	college degree or higher	less than college degree	1.2			0.028		associated with Patient Online reporting Compliance	286		Upper limit	Upper bound of the 95% confidence interval for the OR
Judson	2013	23733753	clinic	gynecologic	breast	1.07			0.437		associated with Patient Online reporting Compliance	286		p_value	Statistical significance of the association
Judson	2013	23733753	clinic	lung	breast	1.72			0.001		associated with Patient Online reporting Compliance	286		SE	Standard error (measure of study precision)
Judson	2013	23733753	clinic	genitourinary	breast	1.46			0.001		associated with Patient Online reporting Compliance	286		Outcome	Definition of response
Judson	2013	23733753	duration on study	first 3 months	after 3 months	3.31			0.001		associated with Patient Online reporting Compliance	286		n	Number of patients included in the study
Judson	2013	23733753	baseline ECOG performance status	higher	lower	0.95			0.468		associated with Patient Online reporting Compliance	286		*Only factors reported in multiple studies with available effect estimates were included in the meta-analysis. Similar variables across studies were grouped based on conceptual similarity.
Zhang	2023	35817060	employment status	employed	unemployed or student	0.42	0.25	0.69	0.001		associated with response	1161
Zhang	2023	35817060	race	non-black	black	2.2	1.3	3.8	0.003		associated with response	1161
Zhang	2023	35817060	sex	female	male	1.8	1.2	2.4	0.004		associated with response	1161
Zhang	2023	35817060	PROMIS fatigue score	higher	lower	0.97	0.95	0.99	0.02		associated with response	1161
Zhang	2023	35817060	living environment	without caretaker	with caretaker	0.29	0.08	0.73	0.02		associated with response	1161
Randsborg	2021	34723674	sex	male	female	1.3	1.04	1.68	0.022		associated with loss to FU	2042
Randsborg	2021	34723674	age	higher	lower	1	0.98	1.01	0.81		associated with loss to FU	2042
Randsborg	2021	34723674	race	non-white	white	1.4	1.04	1.79	0.027		associated with loss to FU	2042
Randsborg	2021	34723674	education	higher education	high school or less	1.9	1.35	2.55	0.001		associated with loss to FU	2042
Randsborg	2021	34723674	preoperative Tegner score	higher	lower	1.1	1	1.13	0.042		associated with loss to FU	2042
Randsborg	2021	34723674	bmi	higher	lower	1	0.97	1.04	0.62		associated with loss to FU	2042
Randsborg	2021	34723674	smoking	yes	no	1.3	0.83	1.91	0.28		associated with loss to FU	2042
Randsborg	2021	34723674	level of activity	higher	lower	1.1	0.92	1.36	0.28		associated with loss to FU	2042
Randsborg	2021	34723674	graft type	allograft	autograft	1.1	0.86	1.53	0.35		associated with loss to FU	2042
Randsborg	2021	34723674	meniscal tears	yes	no	1.2	0.94	1.48	0.15		associated with loss to FU	2042
Randsborg	2021	34723674	cartilage lesions	yes	no	1.1	0.79	1.36	0.79		associated with loss to FU	2042
Randsborg	2021	34723674	preoperative IKDC score	higher	lower	1	0.99	1.01	0.47		associated with loss to FU	2042
Randsborg	2021	34723674	preoperative Marx score	higher	lower	1	0.96	1.01	0.37		associated with loss to FU	2042
Bernstein	2022	35935603	electronic medical record	not activated	activated	1.62	1.58	1.66	0.001		associated with failure to complete PROMs	219891
Bernstein	2022	35935603	year of visit	2019	2020	0.62	0.6	0.64	0.001		associated with failure to complete PROMs	219891
Bernstein	2022	35935603	year of visit	2018	2020	0.77	0.75	0.8	0.001		associated with failure to complete PROMs	219891
Bernstein	2022	35935603	year of visit	2017	2020	1.18	1.14	1.22	0.001		associated with failure to complete PROMs	219891
Bernstein	2022	35935603	year of visit	2016	2020	2.88	2.76	2.99	0.001		associated with failure to complete PROMs	219891
Bernstein	2022	35935603	age	40-64	<40	1.15	1.12	1.18	0.001		associated with failure to complete PROMs	219891
Bernstein	2022	35935603	age	>=65	<40	1.23	1.19	1.27	0.001		associated with failure to complete PROMs	219891
Bernstein	2022	35935603	sex	male	female	1.12	1.1	1.14	0.001		associated with failure to complete PROMs	219891
Bernstein	2022	35935603	race	black	white	1.24	1.19	1.3	0.001		associated with failure to complete PROMs	219891
Bernstein	2022	35935603	race	asian	white	1.04	0.99	1.1	0.1		associated with failure to complete PROMs	219891
Bernstein	2022	35935603	race	other	white	1.07	1.03	1.11	0.001		associated with failure to complete PROMs	219891
Bernstein	2022	35935603	language	non-English	English	1.9	1.82	2	0.001		associated with failure to complete PROMs	219891
Bernstein	2022	35935603	marital status	single	married	1.07	1.05	1.1	0.001		associated with failure to complete PROMs	219891
Bernstein	2022	35935603	marital status	divorced	married	1.1	1.06	1.15	0.001		associated with failure to complete PROMs	219891
Bernstein	2022	35935603	marital status	widowed	married	1.2	1.14	1.25	0.001		associated with failure to complete PROMs	219891
Bernstein	2022	35935603	marital status	other	married	1.12	1.06	1.18	0.001		associated with failure to complete PROMs	219891
Bernstein	2022	35935603	payer	medicare	commercial	1.06	1.03	1.09	0.001		associated with failure to complete PROMs	219891
Bernstein	2022	35935603	payer	medicaid	commercial	1.12	1.07	1.16	0.001		associated with failure to complete PROMs	219891
Bernstein	2022	35935603	payer	worker's compensation	commercial	1.06	1	1.11	0.048		associated with failure to complete PROMs	219891
Bernstein	2022	35935603	payer	other	commercial	1.17	1.1	1.25	0.001		associated with failure to complete PROMs	219891
Bernstein	2022	35935603	orthopaedic subspecialty	hand	foot & ankle	0.28	0.27	0.29	0.001		associated with failure to complete PROMs	219891
Bernstein	2022	35935603	orthopaedic subspecialty	spine	foot & ankle	0.04	0.04	0.04	0.001		associated with failure to complete PROMs	219891
Bernstein	2022	35935603	orthopaedic subspecialty	trauma	foot & ankle	0.07	0.06	0.07	0.001		associated with failure to complete PROMs	219891
Bernstein	2022	35935603	orthopaedic subspecialty	arthroplasty	foot & ankle	0.17	0.17	0.18	0.001		associated with failure to complete PROMs	219891
Bernstein	2022	35935603	orthopaedic subspecialty	oncology	foot & ankle	0.14	0.14	0.15	0.001		associated with failure to complete PROMs	219891
Bernstein	2022	35935603	orthopaedic subspecialty	other	foot & ankle	0.12	0.1	0.13	0.001		associated with failure to complete PROMs	219891
Cotter	2018	29536023	age	higher	lower	1.028	0.997	1.061	0.073		asociated with compliance with PRO surveys\	256
Cotter	2018	29536023	bmi	lower	higher	0.902	0.822	0.989	0.029		asociated with compliance with PRO surveys\	256
Cotter	2018	29536023	comorbidities	yes	no	1.529	0.66	3.891	0.373		asociated with compliance with PRO surveys\	256
Cotter	2018	29536023	no. previous ipsilateral knee surgeries	higher	lower	1.134	0.698	1.843	0.611		asociated with compliance with PRO surveys\	256
Cotter	2018	29536023	no. of visits at the clinic	higher	lower	0.984	0.857	1.131	0.896		asociated with compliance with PRO surveys\	256
Cotter	2018	29536023	no. of office visits specific to ACLR	more	fewer	1.089	0.921	1.288	1.29		asociated with compliance with PRO surveys\	256
Cotter	2018	29536023	time to last visit	longer	shorter	1.102	0.574	2.117	0.771		asociated with compliance with PRO surveys\	256
Warwick	2019	31135552	reward	explanation	control	0.919	0.739	1.144	0.298		associated with response	2901
Warwick	2019	31135552	reward	patient donation	control	1.018	0.819	1.265	0.298		associated with response	2901
Warwick	2019	31135552	reward	research donation	control	1.136	0.914	1.411	0.298		associated with response	2901
Warwick	2019	31135552	sex	female	male	1.175	1.006	1.372	0.042		associated with response	2901
Warwick	2019	31135552	age	<58	per year increase	1.016	1.007	1.026	0.001		associated with response	2901
Warwick	2019	31135552	age	58-64	per year increase	1.023	1.015	1.031	0.001		associated with response	2901
Warwick	2019	31135552	age	>68	per year increase	1.021	1.014	1.028	0.001		associated with response	2901
Warwick	2019	31135552	race	two or more	black	0.792	0.31	2.026	0.001		associated with response	2901
Warwick	2019	31135552	race	other	black	1.296	0.744	2.257	0.001		associated with response	2901
Warwick	2019	31135552	race	white	black	2.034	1.635	2.2531	0.001		associated with response	2901
Warwick	2019	31135552	procedure	THA	TKA	1.009	0.826	1.234	0.328		associated with response	2901
Warwick	2019	31135552	procedure	sports medicine	TKA	0.86	0.683	1.084	0.328		associated with response	2901
Molloy	2020	31889578	age	higher	lower	1	0.98	1.02	0.739		survey completion at 270-365 days post surgery	725
Molloy	2020	31889578	sex	female	male	0.94	0.66	1.33	0.724		survey completion at 270-365 days post surgery	725
Molloy	2020	31889578	bmi	higher education	lower	1	0.97	1.03	0.792		survey completion at 270-365 days post surgery	725
Molloy	2020	31889578	CCI	1	0	0.64	0.32	1.31	0.221		survey completion at 270-365 days post surgery	725
Molloy	2020	31889578	CCI	2	0	1.19	0.82	1.71	0.364		survey completion at 270-365 days post surgery	725
Molloy	2020	31889578	PROMIS Mental component score	higher	lower	1.01	0.98	1.04	0.444		survey completion at 270-365 days post surgery	725
Molloy	2020	31889578	PROMIS Physical component score	higher	lower	1	0.97	1.04	0.822		survey completion at 270-365 days post surgery	725
Molloy	2020	31889578	smoking	prior smoker	never smoker	0.84	0.57	1.24	0.386		survey completion at 270-365 days post surgery	725
Molloy	2020	31889578	smoking	current smoker	never smoker	0.85	0.46	1.54	0.58		survey completion at 270-365 days post surgery	725
Molloy	2020	31889578	employment status	unemployed	employed	1.29	0.73	2.29	0.342		survey completion at 270-365 days post surgery	725
Molloy	2020	31889578	education	less than high school	high school grade	0.64	0.17	2.45	0.502		survey completion at 270-365 days post surgery	725
Molloy	2020	31889578	education	some college/tech school	high school grade	1	0.46	2.2	0.996		survey completion at 270-365 days post surgery	725
Molloy	2020	31889578	education	colledge graduate	high school grade	1.06	0.6	1.88	0.837		survey completion at 270-365 days post surgery	725
Molloy	2020	31889578	education	postgraduate school or degree	high school grade	0.81	0.45	1.46	0.457		survey completion at 270-365 days post surgery	725
Molloy	2020	31889578	procedure	TKA	THA	1.49	0.99	2.23	0.055		survey completion at 270-365 days post surgery	725
Molloy	2020	31889578	surgeon	surgeon 2	surgeon 1	0.94	0.47	1.89	0.857		survey completion at 270-365 days post surgery	725
Molloy	2020	31889578	surgeon	surgeon 3	surgeon 1	1.48	0.85	2.57	0.167		survey completion at 270-365 days post surgery	725
Molloy	2020	31889578	surgeon	surgeon 5	surgeon 1	1.66	0.25	10.95	0.598		survey completion at 270-365 days post surgery	725
Molloy	2020	31889578	surgeon	surgeon 6	surgeon 1	0.65	0.3	1.38	0.257		survey completion at 270-365 days post surgery	725
Molloy	2020	31889578	surgeon	surgeon 18	surgeon 1	0.82	0.48	1.38	0.448		survey completion at 270-365 days post surgery	725
Molloy	2020	31889578	surgeon	surgeon 9	surgeon 1	0.71	0.37	1.37	0.313		survey completion at 270-365 days post surgery	725
Molloy	2020	31889578	surgeon	surgeon 11	surgeon 1	0.38	0.04	3.31	0.391		survey completion at 270-365 days post surgery	725
Kadiyala	2022	33545724	race	black	non-black	0.559898			0.01	1.2586	predictors of 2-year survey completion	500
Kadiyala	2022	33545724	IPAQ	higher	lower	1.00007			0.02	1.00003	predictors of 2-year survey completion	500
Ramsey	2019	31493162	sex	female	male	1.23	1.02	1.23	0.05		drop out during FU vs full response	3585
Ramsey	2019	31493162	age	higher	lower	1.2	1.09	1.33	0.001		drop out during FU vs full response	3585
Ramsey	2019	31493162	marital status	partner	no partner	1.08	0.87	1.34	0.05		drop out during FU vs full response	3585
Ramsey	2019	31493162	SES	low	medium	0.99	0.76	1.23	0.05		drop out during FU vs full response	3585
Ramsey	2019	31493162	SES	high	medium	0.74	0.61	0.94	0.05		drop out during FU vs full response	3585
Ramsey	2019	31493162	SES	unknown/care institution	medium	0.46	0.46	1.19	0.05		drop out during FU vs full response	3585
Ramsey	2019	31493162	education	low	medium	1.64	1.3	2.11	0.001		drop out during FU vs full response	3585
Ramsey	2019	31493162	education	high	medium	0.87	0.69	1.09	0.05		drop out during FU vs full response	3585
Ramsey	2019	31493162	education	unknown	medium	5.51	1.2	25.16	0.05		drop out during FU vs full response	3585
Ramsey	2019	31493162	disease stage	I	II	0.86	0.69	1.07	0.05		drop out during FU vs full response	3585
Ramsey	2019	31493162	disease stage	III	II	0.82	0.63	1.06	0.05		drop out during FU vs full response	3585
Ramsey	2019	31493162	disease stage	IV	II	1.18	0.66	2.09	0.05		drop out during FU vs full response	3585
Ramsey	2019	31493162	disease stage	Unknown	II	0.98	0.56	1.7	0.05		drop out during FU vs full response	3585
Ramsey	2019	31493162	treatment	unclear	chemotherapy	1.06	0.83	1.36	0.05		drop out during FU vs full response	3585
Ramsey	2019	31493162	treatment	unclear	radiotherapy	0.89	0.74	1.08	0.05		drop out during FU vs full response	3585
Ramsey	2019	31493162	treatment	unclear	surgery	0.76	0.25	2.32	0.05		drop out during FU vs full response	3585
Ramsey	2019	31493162	comorbidities	0	2	1.29	0.98	1.67	0.05		drop out during FU vs full response	3585
Ramsey	2019	31493162	comorbidities	1	2	0.9	0.71	1.16	0.05		drop out during FU vs full response	3585
Ramsey	2019	31493162	comorbidities	3	2	0.96	0.73	1.25	0.05		drop out during FU vs full response	3585
Ramsey	2019	31493162	comorbidities	unknown	2	2.21	1.42	3.44	0.05		drop out during FU vs full response	3585
Ramsey	2019	31493162	depressive symptoms	yes	no	1.84	1.39	2.44	0.001		drop out during FU vs full response	3585
Ramsey	2019	31493162	anxiety	yes	no partner	0.93	0.71	1.24	0.05		drop out during FU vs full response	3585
Ramsey	2019	31493162	physical functioning	higher	lower	0.94	0.87	1	0.05		drop out during FU vs full response	3585
Ramsey	2019	31493162	role functioning	higher	lower	0.96	0.92	1.01	0.05		drop out during FU vs full response	3585
Ramsey	2019	31493162	emotional functioning	higher	lower	0.98	0.92	1.05	0.05		drop out during FU vs full response	3585
Ramsey	2019	31493162	social functioning	higher	lower	1.05	0.99	1.11	0.05		drop out during FU vs full response	3585
Ramsey	2019	31493162	cognitive functioning	higher	lower	1.01	0.96	1.07	0.05		drop out during FU vs full response	3585
Alvarez	2021	33334677	PRO survey obtainer	RD	unclear	0.49	0.07	3.65	0.4835		Top PRO completion	14008
Alvarez	2021	33334677	PRO survey obtainer	MA	unclear	3.14	0.69	14.17	0.137		Top PRO completion	14008
Alvarez	2021	33334677	visit surgeon at 1y	yes	no	0.53	0.08	3.47	0.5073		Top PRO completion	14008
Alvarez	2021	33334677	reminder at 1y to complete PRO	yes	no	0.37	0.09	1.64	0.193		Top PRO completion	14008
Alvarez	2021	33334677	program hands out 1-year PRO survey	yes	no	13.6	1.99	93.03	0.0078		Top PRO completion	14008
Alvarez	2021	33334677	implemented changes to increase 1-year PRO survey completion rate	yes	no	0.28	0.05	1.56	0.1472		Top PRO completion	14008
Alvarez	2021	33334677	resources/staff	lack	no lack	0.36	0.09	1.36	0.1304		Top PRO completion	14008
Alvarez	2021	33334677	patient ties with programme	no longer	yes	1.14	0.28	4.63	0.8529		Top PRO completion	14008
Alvarez	2021	33334677	phone access	lack	no lack	0.29	0.04	2.04	0.2129		Top PRO completion	14008
Alvarez	2021	33334677	PRO content	too personal	impersonal	4.95	0.45	54.7	0.192		Top PRO completion	14008

## Sheet: Blad2
SE_logOR <- (log(upper_CI) - log(lower_CI)) / 3.92
